# Supplementary material for: Notch signaling genes and CD8 + T‐cell dynamics: Their contribution to immune‐checkpoint inhibitor therapy in oral squamous cell carcinoma: A retrospective study
Source: Cancer Med. 2024 Mar 16;13(5):e6985. doi: 10.1002/cam4.6985 (PMC10943361; doi:10.1002/cam4.6985)
Supplement: Supplementary file 1 — Table S1. [file CAM4-13-e6985-s001.xlsx]

## Sheet: Table 1
	Table S1. Clinical characteristics of patients with oral squamous cell carcinoma
	Patient	Age	Gender	Site	TNM	Prior therapy	Anti-PD-1 therapy(Cycle)	Dosage	clinical response	Subsequent therapy following Anti-PD-1
	1	62	M	Tongue	T3N0M0	CCRT+CTX	Nivolumab (X1)	480mg IV q4w	hyper PD	CTX
	2	58	M	Oral floor	T2N2bM0	CCRT+S+CTX	Nivolumab (X2)	480mg IV q4w	SD	CTX
	3	90	M	Tongue	T2N0M0	S	Pembrolizumab(X2)	200mg IV q3w	SD	BSC
	4	83	M	Oral floor	T1N3bM0	CTX+S+RTX	Nivolumab(X8)	240mg IV q2w	SD	BSC
	5	83	F	Upper gingiva	T2N2bM0	CTX+S	Pembrolizumab(X23)	200mg IV q3w	PD	CTX→BSC
	6	76	F	Tongue	rT1N3bM0	S+RTX	Pembrolizumab(X5)	200mg IV q3w	PD	CTX→BSC
	7	66	M	Tongue	T4aN2bM0	CCRT	Nivolumab(X30)	480mg IV q4w	PR	₋
	8	73	M	Lower gingiva	T3N0M0	CTX+S+CTX+RTX	Nivolumab(X4)	240mg IV q2w	PD	CTX
	9	76	M	Tongue	T3N1M0	CTX+S+RTX	Nivolumab(X4)	240mg IV q2w	SD	CTX
	10	86	F	Tongue	rT0N2cM0	S	Nivolumab(X1)	240mg IV q2w	SD	BSC
