# Supplementary material for: Notch signaling genes and CD8 + T‐cell dynamics: Their contribution to immune‐checkpoint inhibitor therapy in oral squamous cell carcinoma: A retrospective study
Source: Cancer Med. 2024 Mar 16;13(5):e6985. doi: 10.1002/cam4.6985 (PMC10943361; doi:10.1002/cam4.6985)
Supplement: Supplementary file 2 — Table S2. [file CAM4-13-e6985-s002.xlsx]

## Sheet: Table 2
	Table S2. Comparison of the identified variants between pre- and posttreatment ctDNA in patient 7.
				SNV						InDels
	Variant		Tumor block/blood serum		Post serum/blood serum				Tumor block/blood serum		Post serum/blood serum
	Exonic		149(57.1%)		64(52.0%)				5(23.8%)		2(40.0%)
	Intronic		70(26.8%)		39(31.7%)				10(47.6%)		1(20.0%)
	Intergenic		7(2.7%)		1(0.8%)				1(4.8%)		-
	Splicing		6(2.3%)		4(3.3%)				3(14.3%)		2(40.0%)
	Synonymous SNV		49(18.8%)		13(14.8%)		Frameshift Deletion		1(4.8%)		-
	Non-synonymous SNV		91(34.9%)		35(39.8%)		Frameshift Insertion		1(4.8%)		-
	Stopgain		8(3.1%)		-		Nonframeshift Deletion		4(19.0%)		1(20.0%)
	Stoploss		-		-		Nonframeshift Insertion		-		-
	Unknown		1(0.4%)		2(2.3%)		unknown		-		1(20.0%)
	CDS SNVs		149		50		CDS InDels		6		2
